# Supplementary material for: New insights into QTNs and potential candidate genes governing rice yield via a multi-model genome-wide association study
Source: BMC Plant Biol. 2024 Feb 20;24:124. doi: 10.1186/s12870-024-04810-5 (PMC10877931; doi:10.1186/s12870-024-04810-5)
Supplement: Supplementary file 7 — Supplementary material 7. [file 12870_2024_4810_MOESM7_ESM.xlsx]

## Sheet: Sheet1
Table S4 The FPKM expression values of the candidate loci for three rice yield traits
Trait	Gene	1st Node	Young leaf	Cauline Leaf	Senescing Leaf	Shoots	Cotyledon	Seeds Stage 3 w Siliques	Seeds Stage 4 w Siliques	Seeds Stage 6 w Siliques	Seeds Stage 8 w Siliques	Seeds Stage 10 w Siliques	Vegetative Rosette	Entire Rosette After Transition to Flowering
PlHt	AT4G28660	7.41633	10.5014	7.63249	6.15137	8.3682	9.7151	8.97212	8.73088	9.21279	8.86919	8.3263	9.73061	9.35473
	AT1G67250	8.82677	8.56091	8.28147	8.25583	9.5359	8.16977	9.25543	9.11421	9.25267	8.48716	8.20286	8.88194	8.70286
	AT1G15220	3.78136	4.19377	4.79077	4.63401	4.2149	4.3875	4.33628	3.99096	2.9222	2.44095	3	4.42291	4.07724
	AT4G28990	5.39163	5.69432	4.85947	4.84699	6.52482	5.26791	5.80478	5.82731	6.33664	6.22747	6.44012	5.97888	5.39472
	AT1G18700	11.6195	12.2438	11.5947	11.7113	12.0083	11.7728	11.7112	11.7403	12.1077	12.1831	12.295	12.0976	12.1592
	AT1G60900	7.94971	7.82031	8.43788	8.54639	8.03111	8.22415	6.9331	7.50882	7.14241	8.05148	8.37382	7.6872	7.9794
DTF	AT4G38120	7.73179	7.03529	7.42013	7.46213	7.41041	6.92742	7.6252	7.37391	7.69432	7.75802	7.89742	7.49225	7.15886
	AT1G63940	5.7137	5.4446	5.71094	5.83996	5.66106	5.40769	4.63052	4.86888	4.80478	4.72792	4.6017	5.23649	5.43962
	AT1G33540	4.92505	4.75114	5.68004	6.08151	5.27426	4.86542	5.4019	4.852	5.24869	6.11645	6.30232	5.13258	5.04789
	AT2G38230	1.08406	0.536053	2.55582	1.95606	1.43296	0.678072	1.30451	1.47508	1.91457	2.6893	3.05658	1.95606	1.56072
	AT3G18890	7.39806	9.34441	9.30902	7.04418	6.44079	9.30328	6.57698	8.71843	6.36772	7.90557	7.80329	8.35416	8.81506
	AT2G32810	8.02901	7.54728	7.46573	6.93038	7.20232	7.75034	7.58534	7.62571	7.66512	6.42878	6.23017	7.53021	7.67737
	AT1G55860	8.84282	8.16877	9.30408	9.79907	8.67842	8.41121	8.19805	9.15747	9.25053	9.58575	9.76022	8.76105	8.66526
PYD	AT1G07920	11.6195	12.2438	11.5947	11.7113	12.0083	11.7728	11.7112	11.7403	12.1077	12.1831	12.295	12.0976	12.1592
	AT1G54150	11.6195	12.2438	11.5947	11.7113	12.0083	11.7728	11.7112	11.7403	12.1077	12.1831	12.295	12.0976	12.1592
	AT1G14010	6.27519	6.13299	6.80954	6.7343	6.01837	6.53216	5.99277	6.79207	7.18021	6.86456	6.90545	5.86419	6.30834
	AT1G36730	8.80983	9.56564	6.91313	6.64126	9.50436	9.04576	7.66413	7.623	7.75489	6.78228	6.64559	8.87129	9.14382
	AT5G39850	6.96035	6.86851	7.48277	8.20423	7.73539	6.71973	7.70113	7.11249	6.87873	7.36326	7.14496	7.53005	6.91468
	AT1G26940	7.03639	5.65907	5.94416	7.94848	7.09624	5.76421	7.11395	7.58511	8.8993	8.23491	8.30524	5.61117	6.55336
	AT3G45590	5.63314	4.78136	5.1375	5.42358	5.61559	4.89869	5.82985	5.52513	5.59932	5.23266	5.3726	5.16792	5.62877
	AT3G49880	7.10098	5.57077	5.84674	5.78477	6.11166	5.28725	5.06091	6.46107	6.21179	6.29462	6.61736	5.46107	5.64386
	AT1G10830	6.68018	8.17652	7.34944	6.81928	6.74349	7.73586	6.8596	7.11915	6.41988	7.01201	7.30633	7.66903	7.39292
